# Supplementary material for: Habitat quality is more important than matrix quality for bird communities in protected areas
Source: Ecol Evol. 2018 Mar 25;8(8):4019–30. doi: 10.1002/ece3.3923 (PMC5916276; doi:10.1002/ece3.3923)
Supplement: Supplementary file 2 [file ECE3-8-4019-s002.xls]

## Sheet: Sheet1
	'small_lowQpatch_highQmatrix'	'small_lowQpatch_lowQmatrix'	'small_highQpatch_highQmatrix'	'small_highQpatch_lowQmatrix'	'large_lowQpatch_highQmatrix'	'large_lowQpatch_lowQmatrix'	'large_highQpatch_highQmatrix'	'large_highQpatch_lowQmatrix'
'small_lowQpatch_highQmatrix'	1	0.793252	0.844743	0.916893	0.904873	0.83938	0.869914	0.913091
'small_lowQpatch_lowQmatrix'	0.793252	1	0.875726	0.828115	0.861197	0.939603	0.882475	0.858903
'small_highQpatch_highQmatrix'	0.844743	0.875726	1	0.828917	0.884784	0.90614	0.937253	0.856943
'small_highQpatch_lowQmatrix'	0.916893	0.828115	0.828917	1	0.89747	0.827154	0.860488	0.913083
'large_lowQpatch_highQmatrix'	0.904873	0.861197	0.884784	0.89747	1	0.884787	0.8904	0.939144
'large_lowQpatch_lowQmatrix'	0.83938	0.939603	0.90614	0.827154	0.884787	1	0.906462	0.873956
'large_highQpatch_highQmatrix'	0.869914	0.882475	0.937253	0.860488	0.8904	0.906462	1	0.89713
'large_highQpatch_lowQmatrix'	0.913091	0.858903	0.856943	0.913083	0.939144	0.873956	0.89713	1
