# Supplementary material for: Habitat quality is more important than matrix quality for bird communities in protected areas
Source: Ecol Evol. 2018 Mar 25;8(8):4019–30. doi: 10.1002/ece3.3923 (PMC5916276; doi:10.1002/ece3.3923)
Supplement: Supplementary file 3 [file ECE3-8-4019-s003.xls]

## Sheet: Sheet1
	small_higQmatrix	small_lowQmatrix	large_higQmatrix	large_lowQmatrix
Patch quality	0.973	0.867	0.968	0.792
	lowQpatch_highQmatrix	lowQpatch_lowQmatrix	highQpatch_highQmatrix	highQpatch_lowQmatrix
Patch size	0.88	0.71	0.813	0.568
	small_lowQpatch	small_highQpatch	large_lowQpatch	large_highQpatch
Matrix quality	0.165	0.625	0.261	0.857
