# Supplementary material for: Habitat quality is more important than matrix quality for bird communities in protected areas
Source: Ecol Evol. 2018 Mar 25;8(8):4019–30. doi: 10.1002/ece3.3923 (PMC5916276; doi:10.1002/ece3.3923)
Supplement: Supplementary file 4 [file ECE3-8-4019-s004.xls]

## Sheet: Sheet1
	'large_highQpatch_highQmatrix'	'small_lowQpatch_highQmatrix'	'small_lowQpatch_lowQmatrix'	'small_highQpatch_highQmatrix'	'small_highQpatch_lowQmatrix'	'large_lowQpatch_highQmatrix'	'large_lowQpatch_lowQmatrix'	'large_highQpatch_lowQmatrix'
Species richness	0.507	0.433	0.528	0.319	0.641	0.694	0.529	0.608
Community variability (beta diversity)	0	0.628	0.82	0.047	0.896	0.941	0.808	0.865
Trait
'Resident'	0.501	0.162	0.285	0.379	0.836	0.421	0.327	0.826
'M1'	0.49	0	0	0.634	0.268	0	0	0.684
'M2'	0.52	0.24	0.818	0.049	0.259	0.658	0.84	0.199
'M3'	0.499	0	0.003	0.813	0.148	0	0.006	0.176
'M4'	0.514	0.973	0.999	0.251	0.517	0.963	0.999	0.235
'M5'	0.481	0.273	0.758	0.58	0.485	0.073	0.487	0.306
'SSI'	0.515	0.997	0.963	0.414	0.892	1	0.963	0.823
'populationSize'	0.483	0.256	0.812	0.556	0.02	0.202	0.723	0.038
'Increasing'	0.494	0.82	0.931	0.177	0.458	0.957	0.965	0.629
'Decreasing'	0.483	0.559	0.593	0.902	0.721	0.171	0.538	0.64
