# Supplementary material for: Habitat quality is more important than matrix quality for bird communities in protected areas
Source: Ecol Evol. 2018 Mar 25;8(8):4019–30. doi: 10.1002/ece3.3923 (PMC5916276; doi:10.1002/ece3.3923)
Supplement: Supplementary file 5 [file ECE3-8-4019-s005.xls]

## Sheet: Sheet1
	'small_lowQpatch_highQmatrix'	'small_lowQpatch_lowQmatrix'	'small_highQpatch_highQmatrix'	'small_highQpatch_lowQmatrix'	'large_lowQpatch_highQmatrix'	'large_lowQpatch_lowQmatrix'	'large_highQpatch_highQmatrix'	'large_highQpatch_lowQmatrix'
'Pernis_apivorus'	0.00417093	0.0292231	0.0214474	0.000554239	0.0036493	0.0184012	0.0256916	0.000259274
'Haliaeetus_albici…'	0.00448715	0.0149308	0.00308661	0.000411983	0.00267948	0.00710507	0.00507526	0.000362938
'Accipiter_gentilis'	0.0776111	0.0179742	0.0162279	0.00679243	0.0452717	0.013039	0.00908691	0.00455856
'Accipiter_nisus'	0.00794499	0.00481851	0.00706897	0.000767571	0.0177973	0.00697426	0.0231555	0.00146471
'Buteo_buteo'	0.0112246	0.0168937	0.0164597	0.0103879	0.031557	0.0101135	0.0516777	0.00521343
'Aquila_chrysaetos'	0.0305588	0.139416	0.0021385	4.44715e-05	0.0137783	0.169273	0.000979267	2.82016e-05
'Falco_columbarius'	0.050396	0.0210104	0.00518654	0.0039027	0.0512387	0.0207649	0.00530714	0.00438775
'Falco_subbuteo'	0.120085	0.00745226	0.00297172	0.000806053	0.146329	0.00907303	0.00360489	0.000811569
'Bonasa_bonasia'	0.0487856	0.19616	0.137073	0.13899	0.032879	0.167261	0.106307	0.112813
'Tetrao_tetrix'	0.403374	0.384749	0.189765	0.175572	0.365509	0.206298	0.161862	0.0707215
'Tetrao_urogallus'	0.0635541	0.0844875	0.0445436	0.0606551	0.103468	0.123664	0.078845	0.0896686
'Scolopax_rusticola'	0.00560319	0.0047999	0.00495727	0.00388541	0.00177981	0.0113769	0.00459167	0.0103487
'Tringa_ochropus'	0.203777	0.108227	0.334108	0.148423	0.116217	0.212252	0.217022	0.271843
'Columba_palumbus'	0.104211	0.0207495	0.0672948	0.0584663	0.00712197	0.0177756	0.00363736	0.0508259
'Cuculus_canorus'	0.852213	0.824924	0.609354	0.684158	0.854936	0.856795	0.595747	0.724519
'Bubo_bubo'	0.00343859	0.00316649	0.00317463	0.000111416	0.00115671	0.0272053	0.00172813	0.00225526
'Surnia_ulula'	0.107281	0.0432053	0.00255348	0.00465635	0.0417031	0.0319507	0.000562723	0.00295567
'Glaucidium_passer…'	0.000455996	0.00257361	0.00757796	0.000844883	0.000692282	0.000738892	0.0161279	0.000380047
'Strix_uralensis'	0.00414712	0.00258139	0.0188955	0.000690759	0.0011902	0.00504762	0.00980641	0.00121632
'Strix_nebulosa'	0.00642235	0.01226	0.012717	0.00314371	0.00128696	0.0210494	0.00619794	0.00533812
'Aegolius_funereus'	0.00421978	0.00276393	0.00838394	0.00632894	0.00197636	0.000982888	0.00709768	0.00196177
'Jynx_torquilla'	0.162139	0.0669878	0.0144944	0.0272001	0.132949	0.0210072	0.0104255	0.00681096
'Dryocopus_martius'	0.126444	0.0640676	0.118754	0.0450851	0.0771772	0.0927647	0.069345	0.0668639
'Dendrocopos_major'	0.355369	0.269661	0.357904	0.23598	0.252814	0.274808	0.250123	0.238601
'Dendrocopos_minor'	0.00127862	0.0013879	0.000633587	0.000594354	0.00171383	0.00061374	0.00280366	0.000244137
'Picoides_tridacty…'	0.010013	0.0503011	0.0208179	0.11761	0.0513927	0.0569196	0.0965022	0.126064
'Anthus_trivialis'	0.964058	0.93986	0.813507	0.813734	0.981837	0.945307	0.877974	0.823148
'Bombycilla_garrulus'	0.0603762	0.208603	0.113722	0.0886394	0.0238722	0.138062	0.0537864	0.0502315
'Troglodytes_trogl…'	0.0014962	0.0262742	0.0990788	0.103035	0.0019237	0.0231678	0.139985	0.0839277
'Prunella_modularis'	0.068647	0.136249	0.228956	0.0661496	0.0247434	0.17862	0.114484	0.0917079
'Erithacus_rubecula'	0.177925	0.236007	0.707523	0.61882	0.196636	0.232028	0.737015	0.605168
'Tarsiger_cyanurus'	0.0034014	0.0187596	0.0698355	0.0157599	0.00105309	0.014213	0.0356235	0.0123428
'Phoenicurus_phoen…'	0.891312	0.967965	0.865668	0.819809	0.915538	0.973352	0.890168	0.838275
'Turdus_merula'	0.015218	0.00414	0.0651988	0.00120203	0.000257375	0.00516055	0.0031568	0.00112195
'Turdus_pilaris'	0.211757	0.0415262	0.130075	0.123038	0.0606315	0.0225845	0.0306351	0.0744156
'Turdus_philomelos'	0.640407	0.521224	0.772667	0.692148	0.541479	0.61634	0.688454	0.77048
'Turdus_iliacus'	0.807386	0.724286	0.352945	0.53745	0.62921	0.617277	0.175323	0.416787
'Turdus_viscivorus'	0.143214	0.452905	0.221903	0.304601	0.234757	0.316787	0.334193	0.188935
'Hippolais_icterina'	0.00189526	0.00365612	0.00622034	0.000741189	0.000257238	0.00231656	0.00181771	0.00123062
'Sylvia_curruca'	0.140297	0.0100878	0.119446	0.0123648	0.0362519	0.0164241	0.0307652	0.0178935
'Sylvia_borin'	0.0576599	0.0261181	0.0928413	0.00952799	0.021626	0.0292332	0.0425887	0.0110667
'Sylvia_atricapilla'	0.00105774	0.000265249	0.0093381	0.000281877	3.19471e-05	0.000164425	0.00183554	0.000190302
'Phylloscopus_troc…'	0.0376508	0.00756597	0.141163	0.0208576	0.00480317	0.00696818	0.0339248	0.0217392
'Phylloscopus_bore…'	0.00106033	0.000261533	0.00993315	0.00302235	0.000258449	0.0014166	0.00703658	0.0105534
'Phylloscopus_sibi…'	0.0440324	0.0355212	0.0740037	0.188087	0.0267361	0.0517077	0.0513838	0.227694
'Phylloscopus_coll…'	0.0399597	0.000286391	0.188689	0.00805299	0.00532441	0.00940995	0.0557361	0.10254
'Phylloscopus_troc…'	0.999582	0.992476	0.926525	0.998936	0.999957	0.998732	0.91896	0.999743
'Regulus_regulus'	0.227374	0.315975	0.650917	0.574862	0.154223	0.291495	0.540918	0.538963
'Muscicapa_striata'	0.79657	0.880604	0.58628	0.653156	0.797697	0.848253	0.583443	0.587792
'Ficedula_parva'	0.00384503	0.00199379	0.0492942	0.00270025	0.000578457	0.00629963	0.0170856	0.00845424
'Ficedula_hypoleuca'	0.380264	0.437059	0.428892	0.473412	0.484064	0.397527	0.542041	0.431621
'Aegithalos_caudatus'	0.00594517	0.000300705	0.0619808	0.000244423	4.04338e-05	0.000179886	0.00189873	0.000250212
'Parus_montanus'	0.450668	0.121441	0.357026	0.170297	0.355514	0.165226	0.266882	0.220543
'Parus_cinctus'	0.00324022	0.0220344	0.0284151	0.00160701	0.00824526	0.0959396	0.0806653	0.0115956
'Parus_cristatus'	0.0101338	0.0297794	0.198191	0.0409882	0.0112197	0.03771	0.244881	0.0508505
'Parus_ater'	0.0104757	0.0144303	0.0556494	0.0044645	0.00156877	0.00803916	0.0154784	0.00198725
'Parus_major'	0.327467	0.0512359	0.125173	0.0574554	0.151671	0.107694	0.0412268	0.120709
'Certhia_familiaris'	0.0436877	0.036729	0.122412	0.0906947	0.0623008	0.06991	0.170336	0.152878
'Garrulus_glandarius'	0.0281508	0.00239682	0.0118781	0.00906577	0.00356828	0.00267899	0.00114865	0.00720415
'Perisoreus_infaus…'	0.0328464	0.0877276	0.126901	0.0916064	0.0445754	0.143092	0.169464	0.149638
'Corvus_cornix'	0.38267	0.210157	0.17152	0.0356582	0.315142	0.0811218	0.129522	0.00745831
'Corvus_corax'	0.21185	0.317999	0.113346	0.128368	0.227939	0.140826	0.122899	0.0389894
'Fringilla_coelebs'	0.881029	0.418033	0.8651	0.775843	0.795538	0.510786	0.770069	0.826262
'Fringilla_montifr…'	0.947809	0.998984	0.91867	0.991747	0.998316	0.997828	0.996309	0.992329
'Pinicola_enucleator'	0.00315858	0.014578	0.0433659	0.00493757	0.00322387	0.0461318	0.0548172	0.0185129
'Pyrrhula_pyrrhula'	0.170989	0.493897	0.553087	0.327274	0.128425	0.519763	0.479493	0.346514
'Emberiza_rustica'	0.266491	0.451129	0.511942	0.334392	0.408461	0.516957	0.662265	0.400209
'Carduelis_spinus'	0.776148	0.80479	0.920185	0.878361	0.728916	0.864034	0.895192	0.919248
'Carduelis_flammea'	0.733384	0.746559	0.72646	0.578497	0.650858	0.841332	0.636302	0.711789
