# Supplementary material for: Habitat quality is more important than matrix quality for bird communities in protected areas
Source: Ecol Evol. 2018 Mar 25;8(8):4019–30. doi: 10.1002/ece3.3923 (PMC5916276; doi:10.1002/ece3.3923)
Supplement: Supplementary file 6 [file ECE3-8-4019-s006.csv]

Intercept	Resident	M1	M2	M3	M4	M5	SSI	populationSize	Increasing	Decreasing
1	0	1.3804122830544838	-1.3249910936071871	1.8033582175083147	-0.7474519150659653	0.6217944942019115	-0.3752477012790387	-1.1949552479348573	0	1
1	0	1.8576323164712059	-0.7280821462881969	1.665910980248468	-0.15276431919482802	-0.4497971097449204	2.408754939158119	-1.9257592851554508	1	0
1	1	1.4084612809171837	-1.5479268593386408	0.5293923815283055	1.1386910301422142	0.47216961517620154	-1.4287326663942341	-0.8992212913942346	0	0
1	0	0.7587884818068595	-1.5356217348181356	1.187645339382116	2.111125932314057	1.2187611968557008	-1.088912885608625	-0.8146344793057406	0	1
1	0	1.2866432137028774	-1.1563448988456593	1.718223723334595	0.9155328487961297	-0.09759591554156871	-0.8102169245801305	-1.0189513661497318	0	1
1	1	1.7684465989917517	-1.4207085078340373	1.8460203832948359	0.39222736746706144	0.12593672279125162	-1.297363984893268	-1.9630748691908924	0	0
1	0	0.7163296589864842	-1.6112044304151003	1.0024606005004266	-0.03523577673982589	-0.01351880879023542	-1.025888199495737	-1.231084386427759	0	0
1	0	0.7427694261739953	-1.6281464409867688	2.2826338827316084	-0.5859162663823252	-0.0031013936210917263	-0.8443742582413633	-1.1464975743392647	1	0
1	1	1.0220279908384948	-1.3369169480999363	-1.9369617405531359	-1.0535263502610686	-1.6870089965371546	0.734656828152502	0.8840184499104401	0	0
1	1	1.4216306111248525	-0.028345909431488993	-1.6478519230797284	-1.8303494347732876	-1.8422219877785708	-0.5209578866078959	0.9373087151688084	0	0
1	1	1.6987977717776057	-0.502668570151685	-1.4751422361174893	-1.7952001815396055	-1.7185289275714375	-0.6200215108805369	0.6283534215774939	0	0
1	0	0.8951192786794027	3.040001660874058	-0.10448534509048112	-0.9062741979367173	-2.9307589696151477	-0.6802536101063866	0.25184242412598734	1	0
1	0	0.3410947040554905	2.793539137219776	0.3908151615020423	0.8052928893282686	-2.307812447867723	-0.48923465586346243	0.25184242412598734	1	0
1	0	0.99772299326642	0.5685807304871381	0.9993184496024318	-1.4556126596661156	0.103599852054322	-0.46997756086868386	0.514593061401339	1	0
1	0	0.48687757630335454	-0.3884981432738527	2.190843484025282	-0.7532974290684208	2.544016622780497	-0.9345195747570645	0.25184242412598734	0	0
1	1	1.7299760753101003	-1.0536881131100753	0.21506114318217823	-0.4812352244250172	-0.9460290586628917	-1.9759607999664601	-1.4247225659449376	0	1
1	1	0.9455741196512688	-1.3813424019343439	1.9443952484266638	-2.2509769676628872	0.7744641469009519	0.0834272657960364	-1.4938350237031106	0	0
1	1	0.18679097775672304	-1.4123632614006005	-1.3445313566684762	-1.9209242222827128	-1.93277449799065	0.34841543181312207	-0.9683337491524074	1	0
1	1	1.3080404565556054	-0.6397403786960928	1.2958449264011163	-0.10233091018871751	1.2499931069691486	-1.395512094577422	-1.1464975743392647	1	0
1	1	1.4220177182568092	-0.3889784677462985	1.9110818841826143	-0.671057362083641	1.1909222311591594	2.408754939158119	-1.950223840495641	0	0
1	1	0.5875741724549247	-1.4069944917697466	0.4955034826716656	-1.5789079481476715	-0.47409393121786064	-1.1027992263564328	-1.0773851165810922	0	1
1	0	-0.17759735051479617	0.23393209029634088	-0.8668534067215318	-0.5702372649427307	-0.5220959666762695	-0.6689908441339292	-0.6209962997885613	0	1
1	1	1.018363756186055	1.0019318245195723	-0.6678662238154933	-1.2096817282129722	0.38328114843422295	-0.6209403294419653	-0.2045463926665429	1	0
1	1	0.3645044175148978	0.3890936873106968	0.10427380741486307	-0.7095047910205057	-0.4775929012411277	2.276997200518171	0.6682923312480057	1	0
1	1	-0.44943011128837745	0.18592134680148506	0.31310434066752063	-1.3389804641582244	-0.3092362568070859	0.5062295101748948	-0.9683337491524074	0	1
1	1	0.2106906244019698	-1.7779304595093637	-0.13621239077923752	-1.2472083863742982	-0.6854193663085021	-0.88462163741502	-0.3582456625132104	0	0
1	0	-0.4763398756985737	0.4950253820092841	-0.27768230224143137	0.34603809896772136	-0.037508753524231025	-0.09443738337440225	1.3028449732273937	0	1
1	0	0.1422441980770168	-0.16887542674818196	-0.46173517734951586	-1.2644291161580916	-1.384263209982394	0.17066331591618855	-0.3582456625132104	1	0
1	0	-1.2757640340487901	1.3676612907224834	-2.1829590181712684	0.7268349248822736	-1.6394683430697887	0.9785923196293549	-0.01090821314936421	1	0
1	0	-0.5496968647591044	0.4441398582391987	-1.4501776487166398	0.06705312388327099	-0.2894069937906024	0.08807400396807237	0.8619305107651845	0	0
1	0	-0.6335559812005697	0.5094970842135967	-0.8811142562712235	1.4678429053550057	0.28458161098699736	0.0875145835593001	1.3874317853158875	1	0
1	0	-0.9568749877641157	1.5606770682720141	0.46135123904366665	1.1189599842348439	0.9214278306947326	2.408754939158119	-1.950223840495641	1	0
1	0	-0.7861649072645079	0.4045776215757654	0.22022990854789284	1.4015951582500576	0.4193305272041753	0.11857605593584072	0.8619305107651845	0	1
1	0	0.3914920265848424	0.623636457951894	-0.6784154351890013	0.40178448778113146	0.4541980031115096	-0.7154934768929906	0.7773436986766905	1	0
1	0	0.48211205773720134	0.3496899737935631	-0.3119395938247263	0.07100139657274028	0.08153193269581613	0.16899716541044232	1.2241353182665813	1	0
1	0	0.3063422172726248	0.479237389447985	-0.959342739560263	0.7192696140074675	-0.6014129081924352	-0.4524028211881125	1.040094335952042	1	0
1	0	0.1820483915159753	0.6113898128848851	-0.49660992666828024	0.33864469795848184	-0.42051898329265697	-1.4511233678550466	1.2783804178872036	0	0
1	0	0.5274537268694695	0.3669555803005222	-0.16423017029937248	-0.22547046827925007	0.15542664460609676	-0.25690015859325604	0.3512965943520327	1	0
1	0	-0.9133233059038034	0.7259661035685171	0.04426219049463029	1.3372284361808193	0.14168451784761407	0.5588785413271052	-0.6209962997885613	0	0
1	0	-0.9133233059038034	0.6102863356730966	-0.7398497900042438	0.9317480420421014	0.14168451784761407	-0.7828058185817743	0.5991798734898328	0	0
1	0	-0.5496968647591044	0.1811196989220928	-0.6874562924226943	0.33090265813150305	-0.37463413510056887	-0.4700220173723223	0.9894767189547178	0	0
1	0	-0.5901475944625375	0.7172245167197342	-1.079043102396471	0.4435982536640383	0.03991016631031285	0.8768341723002917	-0.01090821314936421	1	0
1	0	-1.4048090322166706	0.9056647409402014	-0.7114133786862695	0.7874635492994032	-0.28917300162469434	1.3925502329288004	-1.0773851165810922	1	0
1	0	-1.1169503214019934	1.037111218976488	-0.27841836206015064	1.353986186155725	-0.22519646085504963	-0.7060971338720207	-1.7565856609784622	0	1
1	0	-1.1660613974851615	0.9291034029424949	0.6696497336233986	1.1338686046116804	0.47279082919967047	0.5757801293839381	0.25184242412598734	0	1
1	0	-1.4048090322166706	1.137010560191868	-0.8487500908638153	1.9115440465063247	0.3538083986999449	0.5395184140478392	0.5991798734898328	0	0
1	0	-1.4048090322166706	0.9176760603791404	0.44993456734264403	1.9370636816951818	0.4530945508079413	-1.5266846033637	1.8623154428692663	0	1
1	0	-1.7535656001747626	0.6227632750769683	-0.5947161402924024	1.1603194924651543	-0.06235812868656112	1.8013299631271387	0.9310429685233573	0	0
1	0	-0.7310001346034453	0.39675065541149945	0.3826952435516323	-0.84148493002806	0.1524987155883898	-0.31722413986707915	1.2522273562300692	0	0
1	0	-1.1660613974851615	0.32780233589275715	-0.2517472789829307	0.8123713146052133	0.134081942551101	0.8177934879239426	-1.231084386427759	1	0
1	0	-0.9133233059038034	0.20772472178267656	0.4406446695258701	0.19507613562886117	-0.040043002986057424	0.3590140858513415	0.5991798734898328	1	0
1	1	-1.4048090322166706	-0.4424462388557761	-0.31670806258284745	0.08467979872019189	3.380689704642116	-0.7683364839152174	-0.3582456625132104	1	0
1	1	-1.0710642610604373	0.18149843292410553	-0.5819623339660078	0.38628628232636786	0.8362209013813867	0.025064151579666932	0.9310429685233573	0	1
1	1	-0.9875795689667027	0.3346846731008037	-0.48169907989057525	-0.08168070024262619	0.9198231562614628	0.21263943648948566	-0.01090821314936421	0	0
1	1	-0.9875795689667027	0.17945978981750632	-0.8588509395577638	0.9339508657565644	-0.19770502990001995	0.8193060625649995	0.7773436986766905	0	0
1	1	-1.2757640340487901	0.3007301294870709	-0.2622845865522918	1.1152051723018572	0.06338192919584436	0.8125982010644497	-0.2045463926665429	0	0
1	1	-0.6803381552506762	0.15633889315286195	-0.5944367607834907	0.396731403920236	0.5292014030011819	0.170144325286262	1.2783804178872036	1	0
1	0	-1.1660613974851615	1.432510341869681	-0.48077070228792024	0.025404261497394703	0.9068870926093454	1.268751309479606	0.514593061401339	0	0
1	1	0.7260407355681248	0.020220850914625076	-0.05255054598360474	0.04861044239560297	1.198996107877807	-0.7556978085108157	0.3209548818841602	0	0
1	1	0.3542558958021518	-0.1698225191052791	0.06978894247135245	0.10249699952762874	1.5257764368706195	1.0314719378282686	-0.09549502523785883	0	1
1	0	1.1777555826253803	0.21739362903747048	0.9580010907515436	0.15979604983358198	-0.05100467903259027	-0.5552300265563237	0.40554169397265416	0	1
1	1	1.4667460553702512	0.09159491962162537	1.295373650202451	-0.14722293397675662	0.06787143289484023	0.5780135253310036	-0.3981845721837216	1	0
1	0	-0.4763398756985737	-0.258239446495882	0.07388583222476572	-0.45950508318346334	0.5468689890237172	-0.8456208158283726	1.8623154428692663	0	0
1	0	-0.4763398756985737	-0.6695213305063115	0.07388583222476572	0.06525154837844561	0.03953621457204066	0.7852489195178829	0.25184242412598734	0	1
1	1	-0.9133233059038034	-0.4518894384597405	-0.29209542194318994	-0.7392523017489876	-0.8444431307425867	-0.4828427308165349	-0.6209962997885613	0	0
1	0	-0.8466103195192953	-0.6468004019606708	-0.27532136436991	-0.976101584233325	0.1110910051091361	1.267541263656762	0.3209548818841602	0	0
1	0	0.12639254502857017	-1.0863959315025833	-0.6503013604837731	-0.8571260747286308	0.014375471336015043	-0.05303874613880713	0.25184242412598734	0	1
1	0	-0.22990851014009248	-1.5027760759949036	-0.4354956378086415	-0.7861798228172859	-0.0035810886184724725	-0.353352048669257	1.124681148040536	1	0
1	0	-0.5901475944625375	-0.38886321643700694	-0.517608213573463	0.09964912993927241	-0.17340478487994362	1.1409492748266161	0.514593061401339	0	0
