# Supplementary material for: Habitat quality is more important than matrix quality for bird communities in protected areas
Source: Ecol Evol. 2018 Mar 25;8(8):4019–30. doi: 10.1002/ece3.3923 (PMC5916276; doi:10.1002/ece3.3923)
Supplement: Supplementary file 7 [file ECE3-8-4019-s007.csv]

Effort	Area	Productivity	ProportionOldForest	Shrubs
6.1824	-0.2199892200028349	-0.08338230138080725	-0.1853035937692177	0.24759339355849275
4.509	-0.3212063697073337	1.5764466354808846	-0.6548459361672143	-0.20375624909595985
2.32512	-0.7724835471994106	-0.15425533453093737	-1.2838359538227444	-0.9408949667936252
3.34872	-1.4484444486133439	0.9797131958711462	1.9962305086179462	-0.004689376134825703
3.4468	-0.876032259055273	0.502851429614097	0.1444631891497722	0.26730298494078353
81.89886	1.31753707965798	-0.4657466901043491	1.1622363370598727	-0.30094681630370973
2.7935	-1.4402948298869898	0.36548024190335104	0.5715551764467369	0.6634657717248225
3.67575	0.199741828886499	-0.2400029548854158	-0.7050616001281906	0.4979052041135822
101.73816	0.8922644764313721	-0.6398668579670148	1.9750053310674298	0.6792334448306553
1.472	-1.6756764199866487	-1.198976341706931	-1.1984175563633515	-1.2661032246014188
8.57703	0.6577077348610951	-0.5742436791243017	-1.049323626252411	-1.5321827082623405
4.06224	-1.2864241911818235	-0.47974630159079457	1.627637181399232	0.797490993124398
17.60752	0.2083974479074118	0.30335696593224915	2.022114871484428	-0.5112258746596919
2.76642	-0.4500095124374256	-0.4473722000283895	-1.2848713283374038	-1.6977432758735809
43.77296	0.6779625424808987	-0.9224840148496328	0.3251360419578215	-0.1471558528669549
2.1844	-0.8796588362587606	-0.4359975156956525	-1.2776237067347886	-1.1872648590722565
8.56658	0.512892745897118	-1.065980032585699	-1.0229215761285986	-0.5703546488065633
5.9346	0.7577925785333064	-0.20850382904091352	-0.6077363957502158	0.5274695911870184
2.22432	-2.0762143664886876	0.8152177609054116	2.0997679600838763	-0.7556248078000944
16.00902	-1.3051502349184274	3.898632190795028	1.0586988855939419	0.29095449459953165
15.08133	0.10963928784079097	-1.0432306639202251	0.19519654036807815	0.8231134619213761
2.8576	-1.2727053731947302	-0.7011151582202138	-0.0972967600231765	0.2633610666643255
51.88102	0.8829753725770162	-0.5917431934823585	0.36810408431618274	0.32661106512429594
1.64218	-0.7191870905034924	-0.7413640412437444	-1.1368127727411224	0.03670076576798419
4.36542	-0.5271609919925421	-0.7159897454245621	-0.37167100640789336	0.874358399515331
2.4	-0.4754164332238234	-1.242725127602073	-1.248633220324328	-0.4185907951629264
3.28866	-0.35761968934064275	-1.0064816837683055	-1.2822828920507554	-1.6327016243120223
4.01051	-1.3497571275609517	0.8519667410573312	-0.34526895628408094	2.451125710098572
11.58575	1.2778681634071323	0.4144788821059101	-0.9903072789168303	-0.9408949667936252
15.32988	0.2897203571788354	-0.01863409825599676	-0.0253382312543547	0.4210377977226491
3.2916	-1.5927039239331877	1.159083218041229	1.9843237016993638	-0.3436943479102227
10.08886	0.327121732228556	-0.7308643326289104	-0.3447512690267512	1.1246702100704205
3.37608	-2.3237674808124704	1.6481946443489177	-0.2593328715673583	-0.8009568679793627
6.7507	-0.18320909719054584	0.8038430765726752	1.3408384408386034	-1.199090613901631
3.17136	-0.4771199385062685	-0.261877347832987	0.06939853683697216	1.5604664563836723
5.03766	-1.7569839658422786	4.124375926013961	0.4763007210980803	3.4996759716364276
6.47046	0.2755466736184682	-0.8594857631606281	-1.248633220324328	-1.7943202736468045
95.9302	2.3144105882919965	-0.041383466921470796	-0.9701174758809737	-1.2286550009750667
7.873	0.07597523427221307	1.3690773903379108	0.8252219325382675	0.3619090235757781
3.4672	-0.5369519498083847	0.009365124716894218	-0.6170547663821495	-0.1308307609814851
8.024	-0.2066679649487346	0.5710995356105187	0.07405772215293922	0.9729063564267836
80.45058	1.1415225854226574	-0.6792407652726427	0.8423056120301463	-0.2559636927593146
8.14674	0.022405306688391042	0.9849630501785632	0.11650807725397071	-0.5486740982860439
27.8082	0.525699636298957	0.315606625982889	1.1213390437308297	0.46045698048723066
42.6768	1.778100221126192	0.20185978265551946	-0.8821106421349326	-0.856143723849776
39.20613	1.088186288941742	-0.46662166582225206	0.5171980144271233	-0.9692698051306925
14.38952	0.33160783913117164	0.8370921538529827	1.262149977724496	1.1936537799084377
39.31785	1.1126547168807075	-0.3126259394713517	-0.5782282220824255	-0.11506308787565268
16.42329	1.075478024086192	0.07673825499541304	-1.0280984487018952	-0.42844559085407186
29.79859	0.977820343918207	-0.6879905224516711	0.5265163850590571	-0.4185907951629264
6.6132	0.12942407710779325	-0.7448639441153558	-0.9193841246626678	-0.6452510960592674
13.6269	-0.0006976595664706344	-0.004634486769551271	0.04920873380111578	0.03078788835329717
67.2441	1.9086424898410934	-0.4132481470301786	-0.9799535337702373	-0.9133015388584184
3.224	-1.288720905279872	-0.3922487298005105	-0.8034221790208251	0.7639846877745045
5.0994	-0.7469419666160609	-0.14463060163400598	-0.5461316121279868	2.0116018222734935
234.1193	2.4476604015606207	-0.24262788203912442	0.03264274156656683	0.4236384388863597
31.09665	0.1410207313272648	1.152958388015909	-0.9695997886236443	1.4814138140898794
19.11303	0.4932573045131424	0.8090929308800917	1.038509082558085	0.19240653768807908
46.74379	0.4587426680091591	0.35848043616012815	2.597265414377674	0.9551677241827222
4.3354	-0.3706259073724432	-0.5637439705094675	-0.30333628844037896	0.6713496082777393
2.307	-1.037154362696371	0.13361167665909765	-0.5202472492615042	-0.5782384853594797
73.27509	1.6581477138828462	0.4171038092596184	-0.2132587056650192	0.5629468556751412
7.50944	-0.31959226822994	-0.34150013816214564	-1.0456998154511035	-1.9066649445258603
6.8643	0.7398616847126588	-0.6722409595294198	-0.06157633926743029	1.3040274916492642
23.62549	0.5380908914493647	0.08723796361024691	1.1109852985842368	0.7344203007010682
50.5143	1.4850690948327407	0.7942183436757436	-0.692637105952279	-0.9093596205819603
3.58904	-0.2722474471176852	-0.8148620015475831	-0.09419063647919847	0.5570339782604539
7.23261	0.7875277771966007	-1.2401002004483646	-1.223266544715175	-0.5368483434566694
25.91108	1.0977902719183277	0.5203509439721541	0.2811326250848008	0.292925453737761
4.0495	-0.7143936943752288	0.46435249802637213	0.039372675911852284	-1.0197333323227873
3.11282	-0.9127565776867106	-0.24350285775702724	0.25265982593166975	0.4131539611697331
3.26876	-1.2317829455748035	0.470477328051692	0.9049457701670341	0.044584602320900585
6.477	0.6082141665336722	-1.1167286242240637	-1.1487195796597045	-0.8896500291996698
23.49426	-0.5142953866626766	-0.7422390169616474	-0.6346561331313578	0.174667905444018
44.55179	0.11459301853795854	3.357897197131071	1.9827706399273748	0.9768482747032416
3.62198	-0.17632730522486742	-1.0117315380757228	-1.149754954174364	-1.1793810225193406
8.46486	-0.9308733726760754	-0.47712137443708613	0.3965768834693139	0.11751009043537533
7.6097	-0.45206810821769267	-0.6661161295041	0.4229789335931262	-0.1190050061521107
14.11528	0.13686861959637442	-0.799112438625332	-0.7997983682195176	0.8034038705390854
48.7186	2.054570284945495	1.081210379147876	0.39554150895465445	0.3343155956405713
66.1715	0.4982885010967168	-0.5453694804335077	1.22591186971142	0.48213753100775014
7.74632	-0.22162775889695596	-0.14900548022352028	-0.13715867883755986	-0.32004283825147384
2.3641	-0.3179047268437231	-1.264599520549644	-1.0721018655749157	-0.24908830927522813
31.255	0.7055330839065161	-0.44912215146419515	0.3530911538536228	0.7738394834656498
3.32838	-0.5458940035153196	-0.7422390169616474	-1.2149835485979004	-0.7221185024502006
78.94613	0.6767815559089724	-0.14375562591610333	1.695971899366746	-0.7763786231886144
178.99001	-0.5886528658432899	1.4714495493325435	0.9536083723560219	0.15298735492349855
10.76544	0.22968189508891793	-0.4683716172580577	-1.228961104545801	-1.8160008241673238
1.56672	-1.4812200999710103	-0.7973624871895264	-0.8955705108255037	-0.6767864422709323
5.29659	0.4116069734125763	-0.36162457967391093	0.16568836670028803	2.8334917829150084
18.9112	0.5022106130185547	-0.3572497010843968	0.7491219057108087	-0.97243031300529
