# Supplementary material for: Habitat quality is more important than matrix quality for bird communities in protected areas
Source: Ecol Evol. 2018 Mar 25;8(8):4019–30. doi: 10.1002/ece3.3923 (PMC5916276; doi:10.1002/ece3.3923)
Supplement: Supplementary file 8 [file ECE3-8-4019-s008.csv]

x	y
3.577	7.321
3.5420000000000003	7.3180000000000005
3.477	7.303
3.509	7.355
3.541	7.297
3.662	7.127
3.569	7.274
3.489	7.378
3.599	7.087
3.481	7.215
3.465	7.239
3.636	7.091
3.624	7.303
3.436	7.281000000000001
3.654	7.138
3.422	7.291
3.5180000000000002	7.206
3.5380000000000003	7.336
3.604	7.106
3.5300000000000002	7.226
3.597	7.176
3.605	7.157
3.638	7.167
3.496	7.2860000000000005
3.588	7.155
3.517	7.196
3.468	7.257000000000001
3.575	7.369
3.403	7.361
3.5820000000000003	7.292
3.552	7.263
3.527	7.338
3.58	7.3
3.378	7.399
3.625	7.348
3.626	7.341
3.477	7.235
3.466	7.288
3.5460000000000003	7.2860000000000005
3.552	7.252
3.573	7.309
3.644	7.179
3.416	7.371
3.536	7.283
3.4130000000000003	7.306
3.6310000000000002	7.235
3.567	7.245
3.532	7.356
3.407	7.3740000000000006
3.623	7.285
3.511	7.266
3.59	7.314
3.507	7.2250000000000005
3.618	7.353
3.529	7.376
3.597	7.371
3.573	7.376
3.593	7.29
3.5500000000000003	7.179
3.529	7.351
3.553	7.26
3.5660000000000003	7.34
3.431	7.2940000000000005
3.584	7.243
3.612	7.2780000000000005
3.434	7.327
3.525	7.189
3.487	7.183
3.555	7.298
3.5620000000000003	7.303
3.594	7.267
3.539	7.25
3.5060000000000002	7.188
3.596	7.19
3.544	7.228
3.492	7.275
3.5780000000000003	7.135
3.517	7.333
3.586	7.365
3.531	7.297
3.613	7.089
3.56	7.26
3.489	7.173
3.614	7.165
3.426	7.276
3.666	7.1000000000000005
3.599	7.345
3.428	7.297
3.525	7.218
3.625	7.256
3.64	7.293
