# Supplementary material for: Habitat quality is more important than matrix quality for bird communities in protected areas
Source: Ecol Evol. 2018 Mar 25;8(8):4019–30. doi: 10.1002/ece3.3923 (PMC5916276; doi:10.1002/ece3.3923)
Supplement: Supplementary file 9 [file ECE3-8-4019-s009.csv]

Pernis_apivorus	Haliaeetus_albicilla	Accipiter_gentilis	Accipiter_nisus	Buteo_buteo	Aquila_chrysaetos	Falco_columbarius	Falco_subbuteo	Bonasa_bonasia	Tetrao_tetrix	Tetrao_urogallus	Scolopax_rusticola	Tringa_ochropus	Columba_palumbus	Cuculus_canorus	Bubo_bubo	Surnia_ulula	Glaucidium_passerinum	Strix_uralensis	Strix_nebulosa	Aegolius_funereus	Jynx_torquilla	Dryocopus_martius	Dendrocopos_major	Dendrocopos_minor	Picoides_tridactylus	Anthus_trivialis	Bombycilla_garrulus	Troglodytes_troglodytes	Prunella_modularis	Erithacus_rubecula	Tarsiger_cyanurus	Phoenicurus_phoenicurus	Turdus_merula	Turdus_pilaris	Turdus_philomelos	Turdus_iliacus	Turdus_viscivorus	Hippolais_icterina	Sylvia_curruca	Sylvia_borin	Sylvia_atricapilla	Phylloscopus_trochiloides	Phylloscopus_borealis	Phylloscopus_sibilatrix	Phylloscopus_collybita	Phylloscopus_trochilus	Regulus_regulus	Muscicapa_striata	Ficedula_parva
0.	0.	0.	0.	0.	0.	0.	0.	0.	2.	1.	0.	4.	1.	13.	0.	0.	0.	0.	0.	0.	0.	0.	0.	0.	0.	6.	2.	0.	0.	3.	0.	19.	0.	2.	1.	1.	0.	0.	0.	0.	0.	0.	0.	0.	0.	52.	0.	4.	0.
0.	0.	0.	0.	0.	0.	0.	0.	0.	1.	2.	0.	0.	2.	5.	0.	0.	0.	0.	0.	0.	0.	0.	1.	0.	0.	9.	0.	0.	7.	16.	0.	5.	0.	0.	4.	6.	0.	0.	0.	0.	0.	0.	0.	0.	0.	80.	4.	0.	0.
0.	0.	0.	0.	0.	0.	3.	0.	0.	0.	0.	0.	0.	0.	7.	0.	0.	0.	0.	0.	0.	1.	0.	0.	0.	0.	11.	0.	0.	0.	1.	0.	5.	0.	0.	1.	6.	3.	0.	0.	0.	0.	0.	0.	0.	0.	79.	0.	1.	0.
0.	0.	0.	0.	0.	0.	0.	0.	2.	0.	0.	0.	1.	0.	1.	0.	0.	0.	0.	0.	0.	0.	1.	1.	0.	1.	7.	0.	3.	2.	2.	0.	8.	0.	0.	6.	4.	0.	0.	0.	0.	0.	1.	0.	0.	0.	28.	2.	6.	0.
0.	0.	0.	0.	0.	0.	0.	0.	3.	2.	0.	0.	0.	0.	2.	0.	0.	0.	0.	0.	0.	0.	0.	1.	0.	0.	5.	0.	0.	0.	9.	2.	7.	0.	0.	3.	2.	1.	0.	0.	0.	0.	0.	0.	0.	0.	33.	6.	5.	0.
1.	0.	0.	0.	3.	0.	1.	0.	11.	34.	2.	0.	31.	1.	153.	0.	0.	0.	0.	1.	0.	1.	10.	53.	0.	9.	260.	6.	1.	6.	82.	1.	200.	0.	5.	119.	6.	33.	0.	9.	7.	0.	0.	0.	1.	6.	428.	87.	79.	0.
0.	0.	0.	0.	0.	0.	0.	0.	1.	0.	1.	0.	0.	0.	14.	0.	0.	0.	0.	0.	0.	0.	0.	1.	0.	0.	6.	0.	0.	0.	8.	0.	8.	0.	0.	12.	5.	3.	0.	0.	1.	0.	0.	0.	0.	0.	27.	6.	7.	0.
0.	0.	0.	0.	0.	0.	0.	0.	0.	0.	1.	0.	0.	0.	9.	0.	0.	0.	0.	0.	0.	1.	0.	3.	0.	0.	20.	0.	0.	0.	0.	0.	16.	0.	0.	4.	5.	0.	0.	0.	0.	0.	0.	0.	0.	0.	67.	0.	7.	0.
0.	0.	0.	0.	1.	0.	0.	0.	12.	4.	7.	0.	39.	1.	138.	0.	0.	0.	0.	2.	0.	1.	11.	56.	0.	9.	277.	3.	31.	3.	170.	0.	167.	0.	5.	162.	49.	24.	0.	5.	1.	0.	5.	0.	146.	21.	672.	71.	139.	1.
0.	0.	0.	0.	0.	0.	0.	3.	0.	4.	0.	0.	0.	0.	9.	0.	0.	0.	0.	0.	0.	0.	0.	1.	0.	0.	14.	0.	0.	0.	0.	0.	4.	0.	0.	1.	1.	0.	0.	0.	0.	0.	0.	0.	0.	0.	35.	0.	6.	0.
0.	0.	0.	0.	0.	0.	4.	14.	0.	7.	0.	0.	4.	0.	32.	0.	0.	0.	0.	0.	0.	1.	0.	2.	0.	0.	48.	0.	0.	0.	0.	0.	25.	0.	1.	2.	2.	2.	0.	1.	0.	0.	0.	0.	0.	0.	137.	1.	16.	0.
0.	0.	0.	0.	0.	0.	0.	0.	1.	1.	0.	0.	4.	0.	5.	0.	0.	0.	0.	0.	0.	0.	0.	2.	0.	0.	4.	1.	0.	0.	2.	0.	7.	0.	0.	15.	2.	3.	0.	0.	0.	0.	0.	0.	3.	0.	19.	3.	2.	0.
0.	0.	0.	0.	0.	0.	0.	0.	1.	1.	2.	0.	2.	0.	28.	0.	0.	0.	0.	0.	0.	1.	1.	0.	0.	0.	36.	3.	0.	10.	16.	0.	29.	0.	0.	25.	13.	11.	0.	0.	0.	0.	0.	1.	0.	1.	150.	8.	22.	0.
0.	0.	0.	0.	0.	0.	0.	0.	0.	2.	0.	0.	0.	0.	9.	0.	0.	0.	0.	0.	0.	2.	0.	0.	0.	0.	19.	0.	0.	0.	0.	0.	6.	0.	0.	1.	9.	0.	0.	0.	0.	0.	0.	0.	0.	0.	63.	0.	3.	0.
1.	0.	2.	1.	0.	0.	0.	2.	1.	12.	4.	0.	3.	0.	81.	0.	0.	0.	2.	0.	0.	0.	6.	31.	0.	2.	214.	14.	0.	0.	19.	0.	156.	0.	8.	31.	29.	12.	0.	6.	7.	0.	0.	0.	6.	0.	610.	20.	112.	0.
0.	0.	0.	0.	0.	0.	0.	0.	0.	4.	0.	0.	4.	0.	3.	0.	0.	0.	0.	0.	0.	2.	2.	0.	0.	0.	28.	0.	0.	0.	0.	0.	11.	0.	0.	2.	0.	0.	0.	1.	0.	0.	0.	0.	0.	0.	53.	0.	3.	0.
1.	0.	0.	0.	0.	0.	0.	0.	0.	4.	0.	0.	0.	0.	12.	0.	0.	0.	0.	0.	0.	2.	2.	9.	0.	2.	47.	0.	0.	0.	1.	0.	20.	0.	2.	7.	8.	4.	0.	1.	0.	0.	0.	0.	0.	0.	85.	1.	12.	0.
0.	0.	0.	0.	0.	2.	0.	0.	0.	3.	0.	0.	2.	0.	10.	0.	0.	0.	0.	0.	0.	0.	0.	2.	0.	1.	13.	0.	0.	0.	0.	0.	20.	0.	0.	10.	5.	3.	0.	0.	0.	0.	0.	0.	0.	0.	99.	1.	8.	0.
0.	0.	0.	0.	0.	0.	0.	0.	0.	0.	0.	0.	0.	1.	0.	0.	0.	0.	0.	0.	0.	0.	0.	1.	0.	0.	2.	0.	2.	1.	5.	0.	3.	1.	1.	2.	4.	1.	0.	0.	2.	0.	0.	0.	5.	0.	15.	3.	1.	0.
0.	0.	0.	0.	0.	0.	0.	0.	2.	0.	2.	0.	2.	4.	11.	0.	0.	0.	0.	0.	0.	0.	0.	4.	0.	0.	25.	0.	3.	4.	30.	0.	16.	0.	2.	19.	22.	1.	0.	1.	0.	0.	1.	0.	3.	0.	150.	13.	11.	1.
0.	0.	0.	0.	0.	0.	0.	0.	3.	3.	1.	0.	8.	0.	23.	0.	0.	0.	0.	0.	0.	1.	0.	13.	0.	2.	48.	2.	0.	0.	12.	0.	35.	0.	1.	10.	3.	7.	1.	0.	0.	0.	0.	0.	2.	0.	159.	8.	33.	0.
0.	0.	0.	0.	0.	0.	0.	0.	0.	0.	0.	0.	0.	0.	4.	0.	0.	0.	0.	1.	0.	0.	1.	7.	0.	1.	15.	0.	0.	0.	3.	0.	9.	0.	0.	4.	1.	4.	0.	0.	0.	0.	0.	0.	0.	0.	27.	0.	6.	0.
0.	0.	3.	0.	3.	0.	0.	0.	7.	14.	7.	0.	17.	0.	126.	3.	0.	0.	0.	2.	0.	0.	10.	62.	0.	8.	226.	7.	0.	7.	44.	0.	145.	0.	1.	83.	29.	24.	0.	2.	1.	0.	0.	0.	2.	0.	570.	66.	83.	2.
0.	0.	0.	0.	0.	0.	0.	0.	0.	0.	0.	0.	2.	0.	2.	0.	0.	0.	0.	0.	0.	0.	0.	2.	0.	0.	6.	0.	0.	0.	0.	0.	9.	0.	0.	3.	3.	2.	0.	0.	0.	0.	0.	0.	0.	0.	40.	0.	4.	0.
0.	0.	0.	0.	0.	0.	0.	0.	0.	2.	0.	0.	0.	0.	11.	0.	2.	0.	0.	0.	0.	2.	1.	7.	0.	1.	26.	2.	0.	0.	2.	0.	6.	0.	4.	6.	6.	0.	0.	1.	0.	0.	0.	0.	0.	0.	73.	1.	5.	0.
0.	0.	0.	0.	0.	9.	0.	0.	0.	3.	0.	0.	0.	0.	8.	0.	0.	0.	0.	0.	0.	0.	0.	1.	0.	0.	19.	0.	0.	0.	0.	0.	9.	0.	0.	1.	7.	0.	0.	0.	0.	0.	0.	0.	0.	0.	55.	0.	8.	0.
0.	0.	0.	0.	0.	0.	0.	0.	0.	2.	0.	0.	5.	0.	13.	0.	0.	0.	0.	0.	0.	0.	1.	2.	0.	0.	21.	0.	0.	0.	0.	0.	10.	0.	2.	2.	1.	0.	0.	0.	0.	0.	0.	0.	0.	0.	65.	0.	12.	0.
0.	0.	0.	0.	0.	0.	0.	0.	0.	2.	1.	0.	0.	0.	4.	0.	0.	0.	0.	0.	0.	0.	0.	0.	0.	0.	18.	1.	0.	0.	4.	1.	11.	0.	0.	4.	9.	3.	0.	0.	0.	0.	0.	0.	0.	0.	28.	2.	6.	0.
0.	0.	0.	0.	0.	0.	0.	2.	0.	2.	2.	0.	4.	0.	17.	0.	0.	0.	0.	0.	0.	0.	1.	4.	0.	1.	54.	0.	0.	0.	2.	0.	23.	0.	0.	7.	9.	3.	0.	0.	0.	0.	0.	0.	0.	0.	198.	5.	15.	0.
0.	0.	0.	0.	0.	0.	0.	0.	2.	5.	2.	0.	0.	0.	31.	0.	0.	0.	0.	0.	0.	0.	1.	1.	0.	1.	59.	1.	0.	0.	18.	1.	46.	0.	0.	31.	26.	5.	0.	0.	0.	0.	0.	0.	1.	0.	258.	6.	20.	0.
0.	0.	0.	0.	0.	0.	0.	0.	3.	0.	0.	1.	0.	0.	1.	0.	0.	0.	0.	0.	0.	0.	0.	1.	0.	1.	8.	0.	5.	7.	17.	0.	13.	0.	0.	17.	7.	0.	0.	0.	0.	0.	0.	0.	0.	1.	42.	11.	2.	1.
0.	0.	0.	0.	0.	0.	0.	0.	6.	0.	2.	0.	5.	0.	6.	0.	0.	0.	0.	0.	0.	0.	0.	0.	0.	1.	11.	1.	12.	6.	6.	0.	18.	1.	0.	12.	8.	5.	0.	0.	0.	0.	1.	1.	10.	0.	102.	14.	36.	0.
0.	0.	0.	0.	0.	0.	0.	0.	0.	1.	0.	0.	1.	0.	5.	0.	0.	0.	0.	0.	0.	0.	0.	1.	0.	0.	11.	0.	0.	0.	0.	0.	9.	0.	0.	6.	1.	0.	0.	0.	0.	0.	0.	0.	1.	1.	39.	0.	3.	0.
0.	0.	0.	0.	0.	0.	0.	0.	1.	2.	0.	0.	0.	1.	6.	0.	0.	0.	0.	0.	0.	0.	0.	0.	0.	0.	7.	0.	0.	6.	9.	0.	8.	0.	0.	6.	2.	0.	0.	0.	0.	0.	0.	0.	0.	1.	88.	4.	4.	0.
0.	0.	0.	0.	0.	0.	0.	0.	1.	2.	0.	0.	0.	0.	5.	0.	0.	0.	0.	0.	0.	0.	0.	1.	0.	0.	5.	2.	0.	0.	0.	0.	9.	0.	0.	2.	3.	2.	0.	0.	0.	0.	0.	0.	0.	0.	44.	0.	8.	0.
0.	0.	0.	0.	0.	0.	0.	0.	3.	1.	0.	1.	0.	0.	2.	0.	0.	0.	0.	0.	0.	0.	0.	0.	0.	1.	3.	0.	4.	11.	4.	0.	14.	0.	0.	9.	14.	0.	0.	0.	0.	0.	0.	0.	1.	0.	39.	4.	5.	0.
0.	0.	3.	0.	0.	0.	0.	3.	0.	4.	0.	0.	0.	0.	39.	0.	0.	0.	0.	0.	0.	2.	0.	2.	0.	0.	31.	0.	0.	0.	0.	0.	5.	0.	3.	5.	10.	2.	0.	1.	0.	0.	1.	0.	0.	0.	118.	1.	11.	0.
0.	0.	3.	2.	5.	0.	6.	14.	4.	42.	18.	0.	8.	0.	276.	0.	2.	0.	0.	0.	0.	13.	8.	41.	1.	11.	681.	2.	2.	0.	42.	0.	352.	0.	3.	56.	66.	45.	0.	1.	0.	0.	0.	0.	3.	0.	1809.	34.	192.	0.
0.	0.	0.	1.	0.	0.	0.	0.	0.	0.	2.	0.	0.	0.	12.	0.	0.	0.	0.	0.	0.	0.	0.	1.	0.	0.	28.	0.	0.	2.	10.	0.	29.	0.	0.	13.	11.	3.	0.	0.	0.	0.	0.	0.	0.	0.	81.	12.	13.	0.
0.	0.	0.	0.	0.	0.	0.	0.	2.	0.	1.	0.	0.	0.	14.	0.	0.	0.	0.	0.	0.	0.	0.	8.	0.	1.	20.	0.	0.	1.	11.	0.	15.	0.	0.	9.	8.	4.	0.	0.	0.	0.	0.	0.	0.	0.	83.	18.	10.	0.
0.	0.	0.	0.	0.	0.	1.	0.	1.	2.	1.	0.	3.	0.	12.	0.	0.	0.	0.	0.	0.	1.	0.	0.	0.	1.	23.	4.	0.	1.	7.	0.	32.	0.	1.	12.	9.	2.	0.	0.	0.	0.	0.	0.	0.	0.	126.	2.	11.	0.
2.	0.	0.	1.	2.	0.	0.	2.	9.	6.	5.	0.	16.	1.	116.	0.	0.	1.	3.	0.	0.	0.	4.	44.	0.	1.	207.	5.	2.	1.	79.	0.	144.	0.	9.	102.	40.	28.	0.	0.	1.	0.	0.	0.	1.	0.	547.	73.	91.	0.
0.	0.	0.	0.	0.	0.	0.	0.	1.	3.	0.	0.	0.	2.	10.	0.	0.	0.	0.	0.	0.	1.	2.	0.	0.	1.	22.	0.	0.	0.	8.	0.	17.	0.	0.	18.	1.	0.	0.	1.	0.	0.	2.	0.	0.	0.	109.	8.	6.	0.
0.	0.	0.	0.	0.	0.	1.	0.	3.	9.	3.	0.	3.	0.	42.	0.	0.	0.	0.	0.	0.	0.	3.	1.	0.	0.	46.	0.	2.	8.	23.	5.	44.	0.	0.	46.	15.	2.	0.	2.	0.	0.	0.	0.	7.	0.	249.	19.	21.	0.
0.	0.	5.	0.	5.	0.	0.	9.	1.	15.	7.	0.	2.	0.	63.	0.	2.	0.	0.	0.	0.	4.	4.	33.	0.	0.	271.	0.	0.	4.	2.	0.	95.	0.	0.	57.	50.	8.	0.	3.	5.	0.	0.	0.	2.	0.	845.	3.	80.	0.
1.	0.	0.	1.	0.	0.	2.	0.	2.	27.	4.	0.	5.	0.	82.	0.	0.	1.	0.	0.	2.	2.	8.	10.	0.	9.	158.	1.	0.	2.	19.	0.	115.	0.	0.	37.	2.	15.	0.	1.	0.	0.	0.	0.	0.	0.	280.	14.	62.	1.
0.	0.	0.	0.	0.	0.	0.	0.	3.	0.	0.	0.	11.	3.	18.	0.	0.	0.	0.	0.	0.	0.	1.	5.	0.	0.	16.	1.	0.	0.	22.	0.	18.	0.	0.	16.	11.	1.	0.	0.	0.	0.	0.	0.	0.	0.	194.	8.	18.	0.
0.	0.	0.	0.	0.	2.	2.	0.	1.	3.	5.	0.	4.	0.	33.	0.	0.	0.	0.	0.	0.	0.	2.	4.	0.	5.	61.	4.	0.	1.	1.	0.	89.	0.	1.	37.	27.	12.	0.	0.	0.	0.	0.	0.	0.	0.	299.	15.	19.	0.
0.	0.	0.	0.	2.	0.	2.	0.	1.	11.	1.	0.	0.	0.	28.	0.	0.	0.	0.	1.	0.	1.	0.	1.	0.	2.	71.	1.	0.	0.	5.	0.	66.	0.	0.	19.	12.	0.	0.	0.	0.	0.	0.	0.	1.	1.	397.	5.	21.	0.
0.	0.	1.	0.	0.	0.	0.	0.	3.	0.	1.	0.	11.	0.	63.	0.	0.	0.	0.	0.	0.	0.	2.	5.	0.	13.	80.	2.	1.	3.	11.	0.	106.	0.	6.	16.	28.	22.	0.	0.	0.	0.	1.	1.	3.	2.	296.	17.	47.	0.
0.	0.	0.	0.	0.	0.	0.	3.	0.	0.	0.	0.	0.	0.	31.	0.	0.	0.	0.	0.	0.	0.	0.	8.	0.	0.	42.	0.	1.	2.	0.	0.	25.	0.	1.	3.	0.	7.	0.	0.	0.	0.	1.	0.	0.	0.	110.	3.	6.	0.
0.	0.	0.	0.	0.	0.	0.	0.	0.	2.	1.	0.	1.	0.	24.	0.	0.	0.	0.	0.	0.	0.	0.	0.	0.	0.	33.	1.	0.	4.	5.	0.	39.	0.	1.	16.	12.	2.	0.	0.	0.	0.	0.	0.	0.	0.	161.	7.	13.	0.
1.	2.	2.	3.	2.	2.	0.	8.	6.	37.	5.	0.	15.	0.	141.	0.	0.	0.	0.	0.	0.	8.	6.	30.	0.	6.	469.	2.	1.	1.	59.	0.	222.	0.	4.	88.	46.	38.	0.	3.	5.	0.	0.	0.	17.	2.	834.	11.	160.	0.
0.	0.	0.	0.	0.	0.	0.	0.	1.	0.	1.	0.	0.	0.	0.	0.	0.	0.	0.	0.	0.	0.	0.	1.	0.	0.	7.	1.	0.	0.	0.	0.	3.	0.	0.	2.	5.	1.	0.	0.	0.	0.	0.	0.	0.	0.	49.	0.	2.	0.
0.	0.	0.	0.	0.	0.	0.	0.	0.	0.	0.	0.	0.	0.	5.	0.	0.	0.	0.	0.	0.	1.	0.	0.	0.	1.	10.	0.	0.	0.	0.	0.	17.	0.	0.	2.	3.	2.	0.	0.	0.	0.	0.	0.	0.	0.	34.	0.	9.	0.
0.	0.	0.	3.	1.	0.	2.	2.	31.	10.	24.	5.	102.	0.	248.	3.	3.	0.	0.	1.	0.	3.	10.	31.	0.	23.	541.	13.	13.	7.	83.	2.	587.	0.	5.	184.	130.	51.	0.	0.	0.	0.	3.	1.	10.	19.	2475.	15.	282.	2.
1.	0.	0.	0.	0.	8.	0.	0.	5.	2.	1.	0.	0.	2.	46.	0.	2.	0.	0.	0.	0.	0.	3.	1.	0.	2.	47.	2.	3.	16.	7.	0.	108.	0.	0.	24.	31.	14.	0.	0.	0.	0.	0.	0.	0.	0.	395.	16.	38.	0.
0.	0.	1.	0.	0.	0.	0.	0.	5.	1.	5.	0.	4.	0.	41.	0.	0.	0.	0.	0.	0.	0.	0.	1.	0.	2.	20.	1.	0.	0.	40.	2.	50.	0.	0.	25.	10.	11.	0.	0.	0.	0.	0.	0.	0.	0.	191.	14.	13.	0.
0.	0.	0.	0.	0.	0.	0.	0.	3.	4.	7.	0.	5.	10.	31.	0.	0.	0.	0.	0.	1.	1.	1.	7.	0.	17.	54.	0.	11.	6.	71.	0.	65.	0.	14.	129.	22.	5.	0.	0.	1.	0.	2.	2.	6.	10.	220.	60.	21.	0.
0.	0.	0.	0.	0.	0.	0.	0.	0.	0.	1.	0.	0.	0.	3.	0.	0.	0.	0.	0.	0.	0.	1.	0.	0.	0.	5.	1.	0.	0.	0.	0.	13.	0.	0.	3.	0.	0.	0.	0.	0.	0.	0.	0.	0.	0.	40.	3.	2.	0.
0.	0.	0.	0.	0.	0.	0.	0.	0.	2.	1.	0.	2.	0.	10.	0.	0.	0.	0.	0.	0.	0.	2.	0.	0.	2.	17.	0.	0.	0.	5.	0.	12.	0.	0.	7.	8.	1.	0.	0.	0.	0.	0.	0.	0.	0.	38.	7.	10.	0.
0.	0.	0.	0.	0.	0.	0.	0.	1.	15.	7.	0.	8.	2.	94.	0.	0.	0.	0.	0.	0.	1.	0.	2.	0.	2.	191.	1.	0.	29.	21.	0.	234.	0.	0.	116.	41.	13.	0.	0.	0.	0.	1.	0.	3.	4.	902.	11.	76.	0.
0.	0.	0.	0.	0.	0.	0.	0.	0.	1.	0.	0.	0.	0.	9.	0.	0.	0.	0.	0.	0.	1.	0.	1.	0.	0.	38.	0.	0.	0.	0.	0.	23.	0.	0.	5.	7.	0.	0.	0.	0.	0.	0.	0.	0.	0.	182.	0.	11.	0.
0.	0.	0.	0.	0.	0.	2.	0.	1.	0.	2.	0.	6.	0.	14.	0.	0.	0.	0.	0.	0.	0.	3.	5.	0.	1.	18.	1.	0.	1.	8.	0.	20.	0.	0.	17.	9.	4.	0.	0.	0.	0.	0.	0.	2.	0.	112.	5.	9.	0.
0.	0.	1.	0.	0.	0.	1.	0.	3.	5.	1.	0.	14.	0.	43.	0.	0.	0.	0.	0.	0.	0.	0.	2.	0.	1.	51.	4.	0.	2.	14.	0.	77.	0.	0.	16.	8.	16.	0.	0.	0.	0.	0.	0.	2.	0.	304.	8.	22.	1.
0.	0.	0.	4.	5.	0.	0.	0.	1.	4.	4.	0.	16.	0.	22.	0.	0.	0.	0.	0.	0.	1.	1.	1.	0.	0.	111.	0.	0.	3.	9.	0.	50.	0.	0.	31.	36.	5.	0.	1.	0.	0.	0.	0.	0.	1.	316.	0.	44.	0.
0.	0.	0.	0.	0.	0.	0.	0.	0.	0.	0.	0.	0.	0.	4.	0.	0.	0.	0.	0.	0.	0.	0.	0.	0.	0.	13.	0.	0.	0.	5.	0.	13.	0.	0.	2.	5.	2.	0.	0.	0.	0.	0.	0.	0.	0.	42.	1.	4.	0.
0.	0.	0.	0.	0.	0.	0.	0.	1.	16.	0.	0.	0.	2.	30.	0.	0.	0.	0.	0.	0.	1.	0.	7.	0.	0.	54.	0.	0.	1.	2.	0.	20.	0.	0.	4.	16.	1.	0.	0.	1.	0.	0.	0.	0.	0.	189.	1.	14.	0.
0.	0.	1.	0.	0.	0.	0.	0.	5.	6.	3.	0.	4.	0.	38.	0.	0.	0.	0.	0.	0.	0.	2.	2.	0.	6.	41.	1.	0.	3.	14.	0.	32.	0.	0.	31.	35.	5.	0.	0.	0.	0.	1.	0.	2.	0.	254.	15.	48.	0.
0.	0.	0.	0.	0.	0.	0.	0.	2.	1.	0.	0.	3.	0.	8.	0.	0.	0.	0.	0.	0.	0.	0.	3.	0.	0.	12.	1.	0.	0.	5.	0.	20.	0.	0.	10.	4.	0.	0.	0.	0.	0.	0.	0.	0.	0.	46.	5.	7.	0.
0.	0.	0.	0.	0.	0.	0.	0.	1.	0.	0.	0.	0.	0.	8.	0.	0.	0.	0.	0.	0.	0.	2.	0.	0.	0.	11.	1.	0.	0.	0.	0.	9.	0.	0.	10.	0.	2.	0.	0.	0.	0.	0.	0.	0.	0.	49.	0.	11.	0.
0.	0.	0.	0.	0.	0.	0.	0.	3.	1.	0.	0.	1.	0.	4.	0.	0.	0.	0.	0.	0.	0.	0.	2.	0.	0.	6.	0.	0.	0.	5.	0.	10.	0.	0.	6.	4.	1.	0.	0.	0.	0.	0.	0.	0.	0.	49.	2.	10.	0.
0.	0.	0.	0.	0.	0.	0.	3.	1.	5.	0.	0.	0.	0.	20.	0.	0.	0.	0.	0.	0.	1.	2.	9.	0.	0.	55.	0.	0.	1.	0.	0.	16.	0.	0.	6.	3.	2.	0.	1.	1.	0.	0.	0.	0.	0.	118.	0.	11.	0.
0.	0.	0.	0.	0.	0.	0.	0.	2.	13.	4.	0.	8.	0.	35.	0.	0.	0.	0.	0.	0.	2.	3.	14.	0.	0.	114.	6.	0.	0.	6.	0.	50.	0.	11.	14.	24.	9.	0.	0.	1.	0.	0.	0.	0.	0.	282.	11.	47.	0.
0.	0.	0.	0.	1.	0.	0.	0.	6.	0.	7.	2.	10.	7.	36.	0.	0.	0.	0.	0.	0.	0.	2.	2.	0.	3.	50.	1.	13.	13.	81.	0.	31.	0.	7.	65.	47.	5.	0.	0.	0.	0.	2.	2.	14.	4.	338.	45.	21.	1.
0.	0.	0.	0.	0.	0.	0.	0.	0.	0.	1.	0.	0.	0.	4.	0.	0.	0.	0.	0.	0.	0.	0.	0.	0.	0.	9.	0.	0.	0.	1.	0.	2.	0.	0.	0.	2.	1.	0.	1.	0.	0.	0.	0.	0.	0.	39.	1.	3.	0.
0.	0.	0.	0.	0.	0.	0.	0.	1.	2.	1.	0.	0.	0.	15.	0.	0.	0.	0.	0.	1.	0.	0.	3.	0.	2.	15.	0.	0.	1.	8.	0.	16.	0.	0.	10.	2.	1.	0.	0.	1.	0.	1.	0.	2.	2.	86.	2.	4.	0.
0.	0.	0.	0.	0.	0.	0.	0.	2.	0.	0.	0.	5.	0.	8.	0.	1.	0.	0.	0.	0.	0.	1.	1.	0.	0.	13.	4.	0.	1.	0.	0.	15.	0.	0.	10.	7.	1.	0.	0.	0.	0.	0.	0.	0.	0.	112.	5.	11.	0.
0.	0.	0.	0.	0.	0.	0.	0.	0.	12.	2.	0.	2.	2.	30.	0.	0.	0.	0.	0.	0.	0.	0.	1.	0.	2.	92.	0.	0.	0.	4.	0.	50.	0.	1.	31.	27.	1.	0.	0.	1.	0.	0.	0.	0.	0.	307.	0.	32.	0.
0.	0.	0.	0.	0.	0.	0.	0.	3.	4.	9.	1.	3.	2.	74.	0.	0.	0.	0.	0.	0.	0.	6.	8.	0.	2.	82.	2.	2.	17.	35.	1.	84.	0.	5.	70.	25.	9.	0.	1.	1.	0.	1.	0.	5.	2.	534.	54.	46.	0.
0.	0.	0.	0.	2.	0.	0.	0.	4.	10.	2.	0.	27.	0.	105.	0.	0.	0.	0.	0.	0.	0.	2.	40.	0.	7.	189.	2.	6.	2.	45.	0.	101.	0.	3.	51.	24.	21.	0.	2.	1.	0.	0.	0.	19.	0.	519.	49.	89.	0.
0.	0.	2.	0.	0.	0.	0.	0.	2.	12.	0.	0.	3.	0.	25.	0.	0.	0.	0.	0.	0.	2.	0.	4.	0.	2.	36.	0.	0.	3.	3.	0.	22.	0.	2.	14.	8.	15.	0.	0.	0.	0.	1.	0.	0.	0.	129.	7.	25.	0.
0.	0.	0.	0.	0.	0.	0.	6.	0.	3.	0.	0.	0.	0.	7.	0.	0.	0.	0.	0.	0.	0.	0.	2.	0.	0.	14.	0.	0.	0.	0.	0.	4.	0.	0.	2.	3.	0.	0.	0.	0.	0.	0.	0.	0.	0.	28.	0.	0.	0.
0.	0.	0.	0.	1.	0.	0.	0.	6.	18.	4.	0.	2.	1.	54.	0.	1.	0.	0.	0.	0.	1.	3.	40.	0.	5.	104.	2.	0.	0.	22.	0.	60.	0.	1.	35.	17.	23.	0.	1.	0.	0.	0.	0.	1.	0.	274.	26.	43.	0.
0.	0.	0.	0.	0.	0.	2.	0.	0.	6.	1.	0.	0.	0.	14.	0.	0.	0.	0.	0.	0.	4.	1.	0.	0.	0.	33.	0.	0.	0.	0.	0.	18.	0.	0.	8.	5.	2.	0.	1.	1.	0.	0.	0.	0.	0.	98.	1.	6.	0.
1.	0.	0.	0.	3.	0.	0.	0.	7.	7.	7.	0.	29.	0.	100.	0.	0.	0.	0.	0.	0.	0.	2.	54.	0.	8.	170.	1.	13.	5.	116.	1.	177.	0.	3.	126.	8.	28.	0.	2.	2.	0.	4.	1.	2.	12.	133.	53.	57.	1.
0.	0.	4.	1.	3.	0.	0.	0.	33.	20.	12.	4.	31.	22.	84.	0.	1.	0.	0.	0.	0.	4.	9.	5.	0.	1.	212.	13.	49.	62.	178.	11.	295.	0.	8.	179.	220.	34.	0.	0.	0.	0.	29.	0.	33.	5.	1620.	167.	160.	0.
0.	0.	0.	0.	0.	0.	0.	4.	0.	6.	0.	0.	3.	0.	27.	0.	10.	0.	0.	0.	0.	3.	1.	4.	0.	0.	70.	0.	0.	0.	1.	0.	31.	0.	0.	19.	18.	1.	0.	1.	0.	0.	0.	0.	0.	0.	312.	0.	19.	0.
0.	0.	0.	0.	0.	0.	0.	0.	0.	0.	0.	0.	3.	0.	4.	0.	0.	0.	0.	0.	0.	0.	0.	0.	0.	0.	8.	0.	0.	0.	3.	0.	3.	0.	0.	2.	1.	2.	0.	0.	0.	0.	0.	0.	0.	1.	22.	0.	0.	0.
0.	0.	0.	0.	0.	0.	0.	0.	2.	0.	0.	0.	2.	0.	8.	0.	0.	0.	0.	0.	0.	0.	0.	2.	0.	1.	21.	0.	0.	0.	1.	0.	13.	0.	1.	2.	0.	4.	0.	0.	0.	0.	0.	0.	0.	0.	115.	0.	6.	0.
0.	0.	0.	0.	0.	0.	0.	0.	1.	0.	3.	0.	11.	0.	33.	0.	0.	0.	0.	0.	0.	0.	1.	6.	0.	0.	28.	2.	1.	0.	15.	1.	36.	0.	1.	15.	6.	6.	0.	0.	0.	0.	0.	0.	0.	0.	154.	9.	15.	2.
[truncated: 19 more columns]
