# Supplementary material for: Habitat quality is more important than matrix quality for bird communities in protected areas
Source: Ecol Evol. 2018 Mar 25;8(8):4019–30. doi: 10.1002/ece3.3923 (PMC5916276; doi:10.1002/ece3.3923)
Supplement: Supplementary file 10 [file ECE3-8-4019-s010.m]

RC = 0;
clearvars -except RC;
RC = RC + 1;
rng(RC);
warning('off','all');
addpath('D:\HY-data\OVASKAIN\all stuff\manuscripts\publications\2017\HMSC synthesis\HMSC-ELE-CV\HMSC class\');
folder = 'D:\HY-data\OVASKAIN\all stuff\manuscripts\InPreparation\Nerea Mikko and Matti';

file=strcat(folder,'\data\Y.csv');
da=importdata(file);
species=da.textdata;
Y1=da.data;
ns=length(species);

file=strcat(folder,'\data\X.csv');
da=importdata(file);
index=da.textdata;
X1=da.data;
kmfor=X1(:,1);
covariates=index;
covariates{1}='Intercept';
X1(:,1)=1;

X1(:,6)=X1(:,2).*X1(:,5);
covariates{6}=[covariates{2},'_',covariates{5}];
X1(:,7)=X1(:,4).*X1(:,5);
covariates{7}=[covariates{4},'_',covariates{5}];
ny=size(X1,1);

X=[];
Y=[];
sites=[];
for i=1:ny
    xx=X1(i,:);
    effort=kmfor(i);
    visits=floor(effort);
    y1=Y1(i,:);
    pr=ones(1,visits+1);
    pr(visits+1)=effort-visits;
    pr=pr/sum(pr);
    yy=mnrnd(y1',repmat(pr,ns,1));
    yy=yy(:,1:visits);
    yy=(yy>0)';
    X=[X; repmat(xx,visits,1)];
    Y=[Y; yy];
    sites=[sites; repmat(i,visits,1)];
end

piM=[sites];
piCell=num2cell(piM);
piCell = cellfun(@num2str, piCell, 'UniformOutput', false);

levels={'site'};

file=strcat(folder,'\data\T.csv');
da=importdata(file);
traits=da.textdata;
T=da.data;

m = Hmsc(folder, true, false, [false]);
m.setData(Y,'probit',X,piCell,[],T,[]);

m.setLevelNames(levels);
m.setCovNames(covariates);
m.setSpeciesNames(species);
m.setTraitNames(traits);

%nc=size(X,2);
% covScaling=ones(1,nc);
% covScaling(1)=2;
% setCovScaling(m,covScaling);

m.setPriorsDefault();
m.setMCMCOptions(100, 10); %setMCMCOptions(m, samples, thinning)
m.setMCMCAdapt([3,0], false); %setMCMCAdapt(m, adapt, fixNf, adaptXs, fixNfs)
m.setMCMCSaveOptions(true, false);
m.sampleMCMC(10, false, [], 3);
m.setPostThinning(4:10,10);
save(strcat(folder,'\model.mat'),'m');
