# Supplementary material for: Habitat quality is more important than matrix quality for bird communities in protected areas
Source: Ecol Evol. 2018 Mar 25;8(8):4019–30. doi: 10.1002/ece3.3923 (PMC5916276; doi:10.1002/ece3.3923)
Supplement: Supplementary file 11 [file ECE3-8-4019-s011.m]

RC = 0;
clearvars -except RC;
RC = RC + 1;
rng(RC);
warning('off','all');
verbose=0;
folder ='D:\HY-data\OVASKAIN\all stuff\manuscripts\InPreparation\Aleksi Lehikoinen';
addpath('D:\HY-data\OVASKAIN\all stuff\manuscripts\publications\2017\HMSC synthesis\HMSC-ELE-CV\HMSC class\');

model = 1;
load(strcat(folder,'\model_',num2str(model),'_1593.mat'));
showToScreen=false;
saveToFile=true;
mixingPlots=true;
summaryFiles=true;
matrixplots=true;
circleplots=false;

if mixingPlots
    plotGamma(m, false, showToScreen, saveToFile, 'mix');
    plotBeta(m, false,  showToScreen, saveToFile, 'mix');
end
%MAKE PARAMETER SUMMARIES TO RESULTS FOLDER
if summaryFiles
    summary(m,'beta',[0.025 0.5 0.975], false,  showToScreen, saveToFile);
    summary(m,'gamma',[0.025 0.5 0.975], false,  showToScreen, saveToFile);
    summary(m,'omega',[0.025 0.5 0.975], false,  showToScreen, saveToFile);
end
%PLOT ASSOCIATIONS

%PLOT ASSOCIATIONS
sigThreshold=0.95;
for level=1:m.nr
    [correlations,support,index]=computeCorrelations(m,level,sigThreshold);
    ctoplot=correlations.*(support>sigThreshold);
    plotCorrelations(m,ctoplot,index,[m.levelNames{level}],[matrixplots circleplots],showToScreen,saveToFile);
    xx=m.spNames(index);
    xx=xx';
    xlswrite(fullfile(m.folder, 'results', [m.levelNames{level},'_sp order.xlsx']),xx, 1);
end

%PLOT R2 VALUES AS A FUNCTION OF PREVALENCE
R2=computeR2(m,10);
plotR2(m,R2,showToScreen,saveToFile);

%MAKE VARIANCE PARTITIONING TO (GROUPS OF) FIXED EFFECTS AND RANDOM
%EFFECTS, AND COMPUTE THE FRACTION OF FIXED EFFECTS EXPLAINED BY TRAITS
if model==1
    group=[1 1 1 1 2 2 2 2 3 3 3 3 3 3 3 3 3 3 3 3 3 3];
    groupnames = {'effort','climate','habitat'};
end
if model==2
    group=[1];
    groupnames = {'intercept'};
end
if model==3
    group=[1 1 1 1 2 2 3 3 3 3 3 3];
    groupnames = {'effort','climate','habitat'};
end

[fixed, fixedsplit, random, traitR2] = computeVariances(m,group);
pre=mean(m.Y);
[tmp,index]=sort(pre);
index=1:m.ns;
plotVariancePartitioning(m,fixed(index,:),fixedsplit(index,:),random(index,:),traitR2,groupnames,showToScreen,saveToFile);


routes=m.xyCell{1}(:,1);
nr=length(routes);
X=zeros(nr,m.nc);
piCell=[];
for i=1:nr
    rows=ismember(m.piCell(:,1),routes(i));
    X(i,:)=mean(m.X(rows,:));
    piCell=[piCell; [routes(i) 'newyear' 'newsample']];
end

XT=X;
XTS=repmat(mean(XT),nr,1);
predN = 100;

predList = m.predict(predN, XT, piCell, m.xyCell,true); %predictions based on space and environment
predListS = m.predict(predN, XTS, piCell, m.xyCell,true); %predictions based on space only
pred = mean(cat(3, predList{:}), 3);
predS = mean(cat(3, predListS{:}), 3);


% Find and plot regions of common profile
% The script below produces as output the file "regions of common profile.tiff" to the results folder
if ~showToScreen
    set(0,'DefaultFigureVisible','off');
end
figure;
cl = kmeans(pred,7,'dist','sqeuclidean');
scatter(cell2mat(m.xyCell{1}(:,2)), cell2mat(m.xyCell{1}(:,3)), 25, cl, 's','filled')
set(gca,'fontsize',16)
axis equal tight;
if saveToFile
    print(fullfile(m.folder,'results','regions of common profile.tiff'),'-dtiff');
end

% Plot community similarity as a function of distance, based on pairs of different points
% The script below produces as output the file "distance ecay of community similarity.tiff" to the results folder
nrepls=100;
ta=zeros(nrepls,3);
for i=1:nrepls
    s1s2=randperm(nr,2);
    s1=s1s2(1);
    s2=s1s2(2);
    ta(i,1)=sqrt(sum((cell2mat(m.xyCell{1}(s1,2:end))-cell2mat(m.xyCell{1}(s2,2:end))).^2));
    ta(i,2)=corr(pred(s1,:)', pred(s2,:)');
    ta(i,3)=corr(predS(s1,:)', predS(s2,:)');
end
maxd=max(ta(:,1));

figure;
scatter(ta(:,1),ta(:,2),25,'blue','filled')
hold on;
p = polyfit(ta(:,1),ta(:,2),1);
plot([0,maxd],polyval(p,[0 maxd]),'blue');
scatter(ta(:,1),ta(:,3),20,'red','filled')
p = polyfit(ta(:,1),ta(:,3),1);
plot([0,maxd],polyval(p,[0 maxd]),'red');
plot([0,maxd],[0,0],'black');
hold off;
set(gca,'fontsize',16)
axis([0,maxd -0.05 1.05]);
xlabel('distance');
ylabel('community similarity');
legend('','space + environmental covariates','','space only','Location','southwest');
if saveToFile
    print(fullfile(m.folder, 'results', 'distance decay of community similarity.tiff'),'-dtiff');
end
if ~showToScreen
    set(0,'DefaultFigureVisible','on');
end

%CROSS-VALIDATION

routes=m.xyCell{1}(:,1);
nr=length(routes);
partR=mod(1:nr,2)+1;
order=randsample(nr,nr);
partR=partR(order);

part=zeros(1,m.ny);
for i=1:nr
    rows=ismember(m.piCell(:,1),routes(i));
    part(rows)=partR(i);
end

mcmcRepN=10;
postRep=4:10;
postThin=10;
predN=100;
Ypred=m.crossValidate(part,mcmcRepN,postRep,postThin,predN); %705 + 470 secs 
R2v=m.computeR2Pred(Ypred);

R2sv=zeros(m.ns,1);
for i=1:m.ns
    R2sv(i)=mean(Ypred(m.Y(:,i)==1,i))-mean(Ypred(m.Y(:,1)==0,i));
end
predList = m.predict(predN, m.X, m.piCell, m.xyCell,true); %predictions based on space and environment
pred = mean(cat(3, predList{:}), 3);
R2s=zeros(m.ns,1);
for i=1:m.ns
    R2s(i)=mean(pred(m.Y(:,i)==1,i))-mean(pred(m.Y(:,1)==0,i));
end

RE2v=[R2v R2sv];
RE2=[R2 R2s];

for i=1:m.nr+1
    figure;
        R2vi=RE2v(:,i);
        R2i=RE2(:,i);
    plot([0 1]',[0 0]','black');
    hold on
    scatter(mean(m.Y),R2vi,'red');
    scatter(mean(m.Y),R2i,'black');
    xlabel('occurrence');
    ylabel('R2 (training=black; validation=red)');
    mR2=mean(R2i(~isnan(R2i)));
    mR2v=mean(R2vi(~isnan(R2vi)));
    ncv=length(unique(part));
    title(['mean(training) = ',num2str(mR2),', mean(validation) = ',num2str(mR2v),' (',num2str(ncv),'-fold)']);
    if i==m.nr+1
        levname='sample';
    else
        levname=m.levelNames{i};
    end
    print(fullfile(m.folder, 'results', ['R2tv-',levname,'.tiff']),'-dtiff');
end
xlswrite(strcat(m.folder,'\\results\\R2.xlsx'),RE2);
xlswrite(strcat(m.folder,'\\results\\R2v.xlsx'),RE2v);
