# Supplementary material for: Habitat quality is more important than matrix quality for bird communities in protected areas
Source: Ecol Evol. 2018 Mar 25;8(8):4019–30. doi: 10.1002/ece3.3923 (PMC5916276; doi:10.1002/ece3.3923)
Supplement: Supplementary file 12 [file ECE3-8-4019-s012.m]

RC = 0;
clearvars -except RC;
RC = RC + 1;
rng(RC);
warning('off','all');
addpath('D:\HY-data\OVASKAIN\all stuff\manuscripts\publications\2017\HMSC synthesis\HMSC-ELE-CV\HMSC class\');
folder = 'D:\HY-data\OVASKAIN\all stuff\manuscripts\InPreparation\Nerea Mikko and Matti';
load(strcat(folder,'\model.mat'));

%CONSTRUCTING SCENARIO MATRIX XS

%V1 = area, V2 = proportion of old forest, V3 = shrub
%L = low = quantile(0.1); H = high = quantile (0.9)

sites=unique(m.pi);
ns=length(sites);
Xsite=zeros(ns,m.nc);
for i=1:ns
    sel=m.pi==sites(i);
    if sum(sel)==1
        Xsite(i,:)=m.X(sel,:);
    else
        Xsite(i,:)=mean(m.X(sel,:));
    end
end
lo=0.1;
hi=0.9;
V1L=quantile(Xsite(:,2),lo);
V1H=quantile(Xsite(:,2),hi);
V2L=quantile(Xsite(:,4),lo);
V2H=quantile(Xsite(:,4),hi);
V3L=quantile(Xsite(:,5),lo);
V3H=quantile(Xsite(:,5),hi);

mprod=mean(Xsite(:,3));
scenarios={'V1L_V2L_V3L','V1L_V2L_V3H','V1L_V2H_V3L','V1L_V2H_V3H','V1H_V2L_V3L','V1H_V2L_V3H','V1H_V2H_V3L','V1H_V2H_V3H'};
scenarios={'small_lowQpatch_highQmatrix','small_lowQpatch_lowQmatrix','small_highQpatch_highQmatrix','small_highQpatch_lowQmatrix','large_lowQpatch_highQmatrix','large_lowQpatch_lowQmatrix','large_highQpatch_highQmatrix','large_highQpatch_lowQmatrix'};

x1=[1 V1L mprod V2L V3L V1L*V3L V2L*V3L];
x2=[1 V1L mprod V2L V3H V1L*V3H V2L*V3H];
x3=[1 V1L mprod V2H V3L V1L*V3L V2H*V3L];
x4=[1 V1L mprod V2H V3H V1L*V3H V2H*V3H];
x5=[1 V1H mprod V2L V3L V1H*V3L V2L*V3L];
x6=[1 V1H mprod V2L V3H V1H*V3H V2L*V3H];
x7=[1 V1H mprod V2H V3L V1H*V3L V2H*V3L];
x8=[1 V1H mprod V2H V3H V1H*V3H V2H*V3H];
x9=x7; %another replicate of the reference community
XS=[x1; x2; x3; x4; x5; x6; x7; x8; x9];
XRS=XS(:,[1 2 4 5])/1000;
XRS(:,1)=1;

piM=(91+1:91+9)';
piCellS=num2cell(piM);
piCellS = cellfun(@num2str, piCellS, 'UniformOutput', false);

predN=1000;
predList = m.predict(predN, XS,piCellS, [], true);

%COMPUTE MEAN PREDICTION (for occurrence probabilities and species richness) AND ITS DIFFERENCE TO BASELINE
pred = zeros(8,m.ns); 
predP = zeros(8,m.ns); 
SpeciesRichness = zeros(1,8);
SpeciesRichnessP = zeros(1,8);
for i=1:predN
    pred=pred+predList{i}(1:8,:);
    SpeciesRichness = SpeciesRichness + sum(predList{i}(1:8,:)');
    for j=1:8
        predP(j,:)=predP(j,:)+(predList{i}(j,:)<predList{i}(9,:));
        SpeciesRichnessP(j) = SpeciesRichnessP(j) + (sum(predList{i}(j,:))<sum(predList{i}(9,:)));
    end
end
predP=predP/predN;
pred=pred/predN;
SpeciesRichness = SpeciesRichness/predN;
SpeciesRichnessP = SpeciesRichnessP/predN;

%COMPARE PREDICTION TO DATA
xx1=mean(pred);
xx2=mean(m.Y);
figure
scatter(xx1,xx2);

%SAVE PREDICTED SPECIES RICHNESS AND SPECIES-SPECIFIC OCCUPANCIES

file=[m.folder,'\','postprocessed results\posterior_mean_occurrence_probability.xls'];
xlswrite(file,pred');
file=[m.folder,'\','postprocessed results\posterior_probability_occurrence_probability.xls'];
xlswrite(file,predP');

file=[m.folder,'\','postprocessed results\posterior_mean_species_richness.xls'];
xlswrite(file,SpeciesRichness);
file=[m.folder,'\','postprocessed results\posterior_probability_species_richness.xls'];
xlswrite(file,SpeciesRichnessP);

%COMMUNITY VARIABILITY WITHIN SCENARIOS
vari=zeros(predN,8);
for i=1:predN
    for j=1:8
        vari(i,j)=mean(predList{i}(j,:).*(1-predList{i}(j,:)));
    end
end
varim=mean(vari);

varip=zeros(1,8);
for j=1:8
    varip(j)=mean(vari(:,j)<vari(:,7));
end

file=[m.folder,'\','postprocessed results\posterior_mean_variability.xls'];
xlswrite(file,varim);
file=[m.folder,'\','postprocessed results\posterior_probability_variability.xls'];
xlswrite(file,varip);

%SUMMARIZE COMMUNITY SIMILARITIES BETWEEN THE SCENARIOS

PA_corr=repmat(NaN,predN,9,9);
for i=1:predN
    pr=predList{i};
    PA_corr(i,:,:)=corr(pr(:,:)',pr(:,:)');
end

mPA_corr=repmat(NaN,9,9);
mPA_corr(:,:)=mean(PA_corr);
file=[m.folder,'\','postprocessed results\posterior_mean_community_similarity.xls'];
xlswrite(file,mPA_corr(1:8,1:8));

%effect of patch quality: small_higQmatrix 3>1, small_lowQmatrix 4>2, large_higQmatrix 7>5, large_lowQmatrix 8>6
pQ=[mean(PA_corr(:,9,3)>PA_corr(:,9,1)) mean(PA_corr(:,9,4)>PA_corr(:,9,2)) mean(PA_corr(:,9,7)>PA_corr(:,9,5)) mean(PA_corr(:,9,8)>PA_corr(:,9,6))];
file=[m.folder,'\','postprocessed results\posterior_probability_community_similarity_PQ.xls'];
xlswrite(file,pQ);

%effect of patch area: lowQpatch_highQmatrix 5>1, lowQpatch_lowQmatrix 6>2, highQpatch_highQmatrix 7>3, highQpatch_lowQmatrix 8>4
pA=[mean(PA_corr(:,9,5)>PA_corr(:,9,1)) mean(PA_corr(:,9,6)>PA_corr(:,9,2)) mean(PA_corr(:,9,7)>PA_corr(:,9,3)) mean(PA_corr(:,9,8)>PA_corr(:,9,4))];
file=[m.folder,'\','postprocessed results\posterior_probability_community_similarity_PA.xls'];
xlswrite(file,pA);

%effect of matrix quality: small_lowQpatch 1>2 small_highQpatch 3>4 large_lowQpatch 5>6 large_highQpatch 7>8
pM=[mean(PA_corr(:,9,1)>PA_corr(:,9,2)) mean(PA_corr(:,9,3)>PA_corr(:,9,4)) mean(PA_corr(:,9,5)>PA_corr(:,9,6)) mean(PA_corr(:,9,7)>PA_corr(:,9,8))];
file=[m.folder,'\','postprocessed results\posterior_probability_community_similarity_PM.xls'];
xlswrite(file,pM);

%COMPUTE MEAN TRAIT VALUES IN SCENARIOS AND THEIR DIFFERENCE TO BASELINE
traits=m.traitNames;
T=m.T;
mT = zeros(m.nt,8); 
mTP = zeros(m.nt,8); 
for i=1:predN
    cpred=predList{i};
    cT=((T')*cpred')./repmat(sum(cpred'),m.nt,1);
    mT=mT+cT(:,1:8);
    for j=1:8
        mTP(:,j)=mTP(:,j)+(cT(:,j)<cT(:,9));
    end
end
mT=mT/predN;
mTP=mTP/predN;

file=[m.folder,'\','postprocessed results\posterior_mean_trait.xls'];
xlswrite(file,mT);
file=[m.folder,'\','postprocessed results\posterior_probability_trait.xls'];
xlswrite(file,mTP);
